# Supplementary material for: Analysis of stranded information using an automated procedure for strand specific RNA sequencing
Source: BMC Genomics. 2014 Jul 28;15(1):631. doi: 10.1186/1471-2164-15-631 (PMC4247151; doi:10.1186/1471-2164-15-631)
Supplement: Supplementary file 2 — Additional file 2: Table S1. Overview of the concentration and average fragment length of each library after sample preparation. (XLSX 50 KB) [file 12864_2014_6674_MOESM2_ESM.xlsx]

## Sheet: Sheet1
Analysis of stranded information using an automated procedure for strand specifc RNA sequencing
Additional file 2
Table S1. Overview of the concentration and average fragment length of each library after sample preparation.
Library No.	RNA source	Enrichment	Library Type	Library ID	Conc (ng/μl)	Avg Length (bp)
1	A431	RiboMinus	Strand Specific	A431_RMSS_R1	61.5	285
2	A431	RiboMinus	Strand Specific	A431_RMSS_R2	133	240
3	U251	RiboMinus	Strand Specific	U251_RMSS_R1	190	247
4	U251	RiboMinus	Strand Specific	U251_RMSS_R2	75.4	245
5	U251	RiboMinus	Strand Specific	U251_RMSS_R3	52.5	251
6	U2OS	RiboMinus	Strand Specific	U2OS_RMSS_R1	82.4	267
7	U2OS	RiboMinus	Strand Specific	U2OS_RMSS_R2	97.8	256
8	U2OS	RiboMinus	Strand Specific	U2OS_RMSS_R3	71	243
9	U2OS	RiboMinus	Non-Stranded	U2OS_RMNS_R1	111	264
10	U2OS	RiboMinus	Non-Stranded	U2OS_RMNS_R2	152	216
11	U2OS	RiboMinus	Non-Stranded	U2OS_RMNS_R3	68.1	260
12	U2OS	RiboZero	Strand Specific	U2OS_RZSS_R1	43	265
13	U2OS	RiboZero	Strand Specific	U2OS_RZSS_R2	40.1	265
14	U2OS	RiboZero	Strand Specific	U2OS_RZSS_R3	44.7	269
15	U2OS	RiboZero	Strand Specific	U2OS_RZSS_R4	46	278
