# Supplementary material for: Analysis of stranded information using an automated procedure for strand specific RNA sequencing
Source: BMC Genomics. 2014 Jul 28;15(1):631. doi: 10.1186/1471-2164-15-631 (PMC4247151; doi:10.1186/1471-2164-15-631)
Supplement: Supplementary file 3 — Additional file 3: Table S2. Details of the data processing of each library. (XLSX 51 KB) [file 12864_2014_6674_MOESM3_ESM.xlsx]

## Sheet: Sheet1
Analysis of stranded information using an automated procedure for strand specifc RNA sequencing
Additional file 3
Table S2: Data for each library in units of millions of reads. The raw reads are split into quality reads and low quality/short reads. The quality reads are split into unmapped reads and mapped reads. The mapped reads are split into ribosomal reads and non-ribosomal reads. Finally the non-ribosomal reads are split into duplicate reads and useable reads. The low quality/short reads, unmapped reads…
Library no.	Library namea	Raw reads	Unmapped raw reads	Mapped raw reads	Low quality/ short reads	Quality reads	Unmapped quality reads	Mapped quality reads	Ribosomal readsb	Non-ribosomal reads	Duplication ratec
1	A431_RMSS_R1	33.73	2.53314	31.1972	0.315259	33.0998	1.51171	31.5881	22.07 (69.9 %)	9.51625	0.199
2	A431_RMSS_R2	34.16	3.13812	31.026	0.1658	33.8325	2.03886	31.7936	19.77 (62.2 %)	12.0209	0.094
3	U251_RMSS_R1	48.19	3.15936	45.0333	0.129582	47.9335	2.22379	45.7097	32.50 (71.1 %)	13.207	0.221
4	U251_RMSS_R2	32.64	2.69626	29.9469	0.252068	32.1391	1.64432	30.4948	18.75 (61.5 %)	11.7413	0.212
5	U251_RMSS_R3	31.1	2.46928	28.6319	0.052144	30.9969	1.77705	29.2199	18.44 (63.1 %)	10.7799	0.233
6	U2OS_RMSS_R1	31.816	2.1825	29.6335	0.288644	31.5273	1.44353	30.0838	21.03 (69.9 %)	9.05713	0.281
7	U2OS_RMSS_R2	34.6801	3.29514	31.3849	0.52921	34.1509	1.88276	32.2681	21.45 (66.6 %)	10.7888	0.341
8	U2OS_RMSS_R3	33.7878	2.37841	31.4094	0.16475	33.6231	1.73691	31.8861	19.33 (60.6 %)	12.5532	0.273
9	U2OS_RMNS_R1	32.0435	2.99654	29.047	0.097134	31.9464	2.00596	29.9404	16.25 (54.3 %)	13.6945	0.234
10	U2OS_RMNS_R2	29.8139	3.14527	26.6686	0.179258	29.6346	1.35723	28.2774	23.30 (82.4 %)	4.97905	0.186
11	U2OS_RMNS_R3	33.0886	3.10765	29.9809	0.20069	32.8879	1.92953	30.9584	19.05 (61.5 %)	11.9065	0.187
12	U2OS_RZSS_R1	481.481	81.6418	399.839	14.1241	467.357	30.7053	436.651	16.79 (3.8 %)	418.931	0.56
13	U2OS_RZSS_R2	428.041	66.9998	361.041	12.3125	415.729	25.9415	389.787	7.41 (1.9 %)	381.402	0.54
14	U2OS_RZSS_R3	472.482	78.0276	394.454	19.9085	452.573	29.7793	422.794	6.27 (1.5 %)	415.452	0.478
15	U2OS_RZSS_R4	459.47	76.2577	383.213	21.146	438.324	27.8774	410.447	7.00 (1.7 %)	402.445	0.522
aRM = samples enriched with ribosomal depletion using the RiboMinus kit. RZ = samples enriched with ribosomal depletion using the RiboZero Gold kit.
aSS = Libraries prepared in a strand specific manner. NS = Libraries prepared in a non-strand specific manner.
bThe percentage of ribosomal reads is calculated as the percentage of mapped reads.
cThe duplication rate is calculated as the percentage of non-ribosomal reads. Duplicate reads are not removed from analysis.
