# Supplementary material for: Analysis of stranded information using an automated procedure for strand specific RNA sequencing
Source: BMC Genomics. 2014 Jul 28;15(1):631. doi: 10.1186/1471-2164-15-631 (PMC4247151; doi:10.1186/1471-2164-15-631)
Supplement: Supplementary file 7 — Additional file 7: Table S3. List of all differentially expressed genes found in the DE analaysis between non-stranded and strand specific data. (XLSX 72 KB) [file 12864_2014_6674_MOESM7_ESM.xlsx]

## Sheet: TableS3a
Analysis of stranded information using an automated procedure for strand specifc RNA sequencing
Additional file 7
Table S3. a) Protein coding genes found to be significantly higher expressed in non-stranded data as compared to strand specific data. FoldChange denotes expression in non-stranded data divided by expression in strand specific data. BaseMean is the average expression of both datasets.
GENE ID	BaseMean	FoldChange	p-value	adjusted p-value
ENSG00000143631	16.1971	Inf	1.14108e-12	7.78362e-10
ENSG00000184258	11.3925	Inf	7.72298e-12	4.55614e-09
ENSG00000123119	9.89513	Inf	1.73403e-10	7.42165e-08
ENSG00000006788	8.51196	Inf	3.84465e-09	1.42239e-06
ENSG00000138185	9.73548	28.1923	3.61886e-08	1.17256e-05
ENSG00000214300	7.26256	41.4723	6.84988e-07	0.000162521
ENSG00000197301	15.3639	29.9759	8.48831e-07	0.000195035
ENSG00000115556	6.80116	38.774	1.89004e-06	0.000385567
ENSG00000173678	5.6714	Inf	1.94768e-06	0.000393647
ENSG00000205238	6.46353	Inf	1.15007e-05	0.00190179
ENSG00000168679	6.46988	Inf	3.93641e-05	0.00557947
ENSG00000203817	7.7126	10.5755	4.71012e-05	0.00654856
ENSG00000221843	5.2289	31.1779	5.87082e-05	0.00795952
ENSG00000166793	10.8946	7.17993	8.56244e-05	0.0106801
ENSG00000070182	45.574	2.47315	9.02898e-05	0.0110103
ENSG00000183054	79.615	2.54591	0.00010089	0.0119686
ENSG00000126861	3.95772	Inf	0.000115716	0.0135072
ENSG00000268466	3.74541	Inf	0.000176578	0.0193565
ENSG00000076053	37.2193	2.52846	0.000207305	0.0220734
ENSG00000163072	5.40095	15.195	0.000229383	0.0243057
ENSG00000268592	3.61029	Inf	0.000253561	0.0257626
ENSG00000128346	6.69322	9.03496	0.000280849	0.028121
ENSG00000165521	4.30197	Inf	0.000294233	0.0290612
ENSG00000109061	3.28612	Inf	0.000547728	0.0487992

## Sheet: TableS3b
Table S3. b) Non-coding genes found to be significantly higher expressed in non-stranded data as compared to strand specific data. FoldChange denotes expression in non-stranded data divided by expression in strand specific data. BaseMean is the average expression of both datasets.
GENE ID	BaseMean	FoldChange	p-value	adjusted p-value
ENSG00000267023	36.1761	210.562	2.92318e-29	1.06345e-25
ENSG00000263740	17984.8	3.59998	1.54852e-19	2.60009e-16
ENSG00000230733	23.8006	70.3673	2.30858e-19	3.5994e-16
ENSG00000210196	64.6248	77.0418	3.16004e-19	4.5985e-16
ENSG00000265415	19.9034	Inf	4.68811e-19	6.01953e-16
ENSG00000225339	23.7681	Inf	5.2186e-19	6.32843e-16
ENSG00000214262	14.2785	Inf	2.51176e-14	1.89057e-11
ENSG00000232775	21.1029	128.864	4.60727e-12	2.87336e-09
ENSG00000237550	533.803	2.81502	4.50815e-12	2.87336e-09
ENSG00000231345	10.1074	Inf	1.18293e-10	5.26957e-08
ENSG00000266469	10.4342	19.3962	6.20669e-08	1.90816e-05
ENSG00000217165	7.52463	Inf	1.85259e-07	5.11878e-05
ENSG00000227775	6.36837	Inf	4.28963e-07	0.000110158
ENSG00000254198	6.18356	Inf	6.30324e-07	0.000152874
ENSG00000229939	5.94904	Inf	9.64202e-07	0.000216975
ENSG00000251196	5.90908	Inf	1.26805e-06	0.000268727
ENSG00000207418	11361	4.65524	2.48335e-06	0.000492787
ENSG00000242539	7.56966	22.2913	2.52997e-06	0.000497516
ENSG00000215394	5.60923	Inf	2.61163e-06	0.000508988
ENSG00000247228	9.20263	12.4684	3.211e-06	0.000614822
ENSG00000259498	25.341	49.3012	3.28379e-06	0.000623291
ENSG00000266172	6.58374	39.5154	3.50536e-06	0.000659612
ENSG00000225071	32.5172	3.3095	6.08769e-06	0.00106306
ENSG00000227063	195.752	5.89267	7.75991e-06	0.00133373
ENSG00000246859	6.72513	19.1656	1.65709e-05	0.00260223
ENSG00000232480	6.56499	18.7271	2.29478e-05	0.0034785
ENSG00000203280	4.56482	Inf	2.61677e-05	0.00391225
ENSG00000166667	4.44872	Inf	3.68329e-05	0.00528939
ENSG00000261716	22.0717	4.26067	5.97067e-05	0.00804493
ENSG00000228294	6.79069	19.3622	6.91356e-05	0.00909092
ENSG00000213839	19.9096	3.53671	8.11564e-05	0.0102993
ENSG00000231933	5.05888	30.1316	8.36587e-05	0.0104948
ENSG00000247903	4.05266	Inf	8.33833e-05	0.0104948
ENSG00000231409	11.2034	5.69884	8.74266e-05	0.0107464
ENSG00000203362	3.95877	Inf	0.000115619	0.0135072
ENSG00000236581	3.91753	Inf	0.000119486	0.0138731
ENSG00000264443	3.91014	Inf	0.000120198	0.0138819
ENSG00000240350	3.89427	Inf	0.000121746	0.0139867
ENSG00000265399	5.57661	15.7571	0.000164295	0.0182042
ENSG00000245164	3.62402	Inf	0.000250792	0.0257626
ENSG00000257608	3.61768	Inf	0.000252065	0.0257626
ENSG00000247853	5.85207	10.6162	0.000367912	0.0353779
ENSG00000258548	3.43498	Inf	0.000376455	0.0360406
ENSG00000184068	8.33562	6.17613	0.000416226	0.0391611
ENSG00000235865	4.27542	25.3103	0.000471048	0.0430211

## Sheet: TableS3c
Table S3. c) Protein coding genes found to be significantly higher expressed in strand specific data as compared to non-stranded data. FoldChange denotes expression in non-stranded data divided by expression in strand specific data. BaseMean is the average expression of both datasets.
GENE ID	BaseMean	FoldChange	p-value	adjusted p-value
ENSG00000166333	69.0597	0.0170123	8.2273e-41	5.98618e-37
ENSG00000240972	110.716	0.00448357	4.51211e-35	2.46226e-31
ENSG00000123416	1341.01	0.164978	8.09564e-33	3.53423e-29
ENSG00000168282	70.779	0.0135784	5.80657e-28	1.81065e-24
ENSG00000167996	220.118	0.159703	3.27892e-26	8.94654e-23
ENSG00000160752	110.831	0.163275	3.17318e-20	6.29675e-17
ENSG00000103495	206.682	0.103595	8.91891e-20	1.62235e-16
ENSG00000139725	26.9803	0.0296574	4.54308e-19	6.01953e-16
ENSG00000145337	18.1363	0	6.67228e-18	7.28213e-15
ENSG00000225921	35.1672	0.074495	1.48496e-17	1.54351e-14
ENSG00000166794	484.565	0.27575	4.77044e-17	4.33872e-14
ENSG00000182108	18.4816	0.00835294	9.72392e-17	8.49015e-14
ENSG00000141965	15.9799	0	4.59207e-16	3.85522e-13
ENSG00000131370	97.5775	0.214854	4.29979e-15	3.47614e-12
ENSG00000203667	33.0907	0.0976931	6.65866e-15	5.1909e-12
ENSG00000170315	238.607	0.303597	2.36742e-13	1.72253e-10
ENSG00000198242	235.77	0.319896	3.2828e-12	2.17142e-09
ENSG00000213551	57.9704	0.210292	5.04998e-12	3.06197e-09
ENSG00000160972	62.4901	0.223132	8.05079e-12	4.62454e-09
ENSG00000104960	143.343	0.25195	1.86928e-11	9.74395e-09
ENSG00000162032	13.417	0.0242632	1.87487e-11	9.74395e-09
ENSG00000174903	175.479	0.274529	4.25136e-11	2.15811e-08
ENSG00000089685	224.144	0.337142	4.60542e-11	2.28471e-08
ENSG00000108961	12.7971	0.0245134	6.72723e-11	3.26315e-08
ENSG00000127774	12.5995	0.0264082	9.50108e-11	4.47766e-08
ENSG00000186468	310.667	0.364188	9.64128e-11	4.47766e-08
ENSG00000152082	127.866	0.166445	1.03699e-10	4.71572e-08
ENSG00000026025	2152.06	0.364894	3.13916e-10	1.31772e-07
ENSG00000137497	361.273	0.371445	7.76659e-10	3.10826e-07
ENSG00000168209	63.3961	0.263242	7.83189e-10	3.10826e-07
ENSG00000110200	22.0611	0.122556	8.17017e-10	3.18462e-07
ENSG00000169230	112.334	0.204403	1.25401e-09	4.80221e-07
ENSG00000132613	75.6578	0.2905	1.49125e-09	5.61226e-07
ENSG00000111640	4337.15	0.377804	6.32234e-09	2.30007e-06
ENSG00000126602	118.943	0.347613	6.95261e-09	2.4879e-06
ENSG00000101335	123.85	0.363565	1.86814e-08	6.37153e-06
ENSG00000232112	84.1207	0.338639	3.46541e-08	1.14611e-05
ENSG00000111057	307.793	0.424763	5.22047e-08	1.62789e-05
ENSG00000173349	7.07566	0	6.84004e-08	2.07367e-05
ENSG00000145425	84.9531	0.354596	7.878e-08	2.35563e-05
ENSG00000162073	44.674	0.277377	8.92118e-08	2.63151e-05
ENSG00000168040	30.5353	0.148227	1.589e-07	4.50452e-05
ENSG00000140264	177.083	0.414518	1.7058e-07	4.77361e-05
ENSG00000104964	313.565	0.447538	2.87075e-07	7.83283e-05
ENSG00000161011	129.166	0.403765	3.25037e-07	8.75915e-05
ENSG00000137310	84.0576	0.372691	3.75924e-07	0.000100069
ENSG00000142684	8.36027	0.0418472	4.24185e-07	0.000110158
ENSG00000145912	90.4641	0.284993	5.16602e-07	0.000129614
ENSG00000167461	83.9973	0.373429	5.73418e-07	0.000142234
ENSG00000204310	84.8344	0.375626	6.23174e-07	0.000152839
ENSG00000160888	63.3379	0.350727	6.6115e-07	0.000158589
ENSG00000162300	24.2233	0.123246	8.12463e-07	0.000190693
ENSG00000167085	173.667	0.435045	8.29391e-07	0.000192595
ENSG00000134072	17.8058	0.145976	9.46189e-07	0.00021514
ENSG00000156482	278.587	0.460719	9.94225e-07	0.000221448
ENSG00000171017	9.5243	0.071513	1.13855e-06	0.000248523
ENSG00000002330	24.414	0.228535	1.19732e-06	0.000256226
ENSG00000105258	24.4262	0.230554	1.19481e-06	0.000256226
ENSG00000123444	38.1926	0.298609	1.36598e-06	0.000283969
ENSG00000182473	263.2	0.464427	1.36242e-06	0.000283969
ENSG00000013563	15.4025	0.159083	1.68579e-06	0.000347146
ENSG00000135446	214.962	0.463175	2.37217e-06	0.000475044
ENSG00000088256	68.5802	0.371774	3.89924e-06	0.000727457
ENSG00000100242	125.062	0.443472	4.2499e-06	0.000786159
ENSG00000165716	23.1961	0.244231	4.44275e-06	0.000811534
ENSG00000150551	30.0819	0.28701	4.70096e-06	0.000848038
ENSG00000255737	8.7333	0.0817471	5.30477e-06	0.000941402
ENSG00000158828	30.0561	0.292818	7.66511e-06	0.00132789
ENSG00000141522	355.926	0.412626	7.87892e-06	0.0013436
ENSG00000165804	66.8078	0.396541	8.23919e-06	0.00138342
ENSG00000076351	16.9995	0.206458	9.78932e-06	0.00163115
ENSG00000121281	58.1684	0.391539	1.31314e-05	0.00215513
ENSG00000099385	64.827	0.399173	1.4378e-05	0.00230766
ENSG00000100462	138.542	0.465698	1.47018e-05	0.00234242
ENSG00000183979	4.68878	0	1.60047e-05	0.00253152
ENSG00000177045	17.6884	0.221708	1.70567e-05	0.00265938
ENSG00000096080	40.7453	0.355354	1.9772e-05	0.00306087
ENSG00000205476	109.679	0.461296	2.15357e-05	0.00331043
ENSG00000117877	25.3378	0.287755	2.18708e-05	0.00333843
ENSG00000112305	51.0421	0.389058	2.3416e-05	0.003525
ENSG00000270672	17.5048	0.226388	2.90799e-05	0.00431807
ENSG00000103274	31.5952	0.333257	2.9759e-05	0.00437965
ENSG00000167476	4.57443	0	2.98959e-05	0.00437965
ENSG00000213614	51.0655	0.393008	3.14889e-05	0.00458226
ENSG00000184897	308.532	0.265091	3.55954e-05	0.00514555
ENSG00000173621	40.8225	0.334426	3.9144e-05	0.00557947
ENSG00000130684	17.8279	0.186267	4.32191e-05	0.00608637
ENSG00000176108	40.0896	0.369719	4.57331e-05	0.00639911
ENSG00000171772	8.16167	0.111443	4.92065e-05	0.00679797
ENSG00000167536	15.1342	0.216929	5.16407e-05	0.00708939
ENSG00000169020	44.5778	0.285266	5.47148e-05	0.00746447
ENSG00000099977	50.8429	0.406783	6.22975e-05	0.00834252
ENSG00000161671	135.061	0.446823	6.99667e-05	0.0091451
ENSG00000162706	75.6829	0.454628	7.30184e-05	0.00948718
ENSG00000167553	1106.29	0.489474	7.49043e-05	0.00967463
ENSG00000100445	18.044	0.262035	7.69469e-05	0.00987998
ENSG00000185122	186.575	0.521564	8.76336e-05	0.0107464
ENSG00000188242	13.7176	0.216273	8.73669e-05	0.0107464
ENSG00000172270	399.09	0.387853	9.2254e-05	0.0111873
ENSG00000131795	95.0691	0.439926	9.2843e-05	0.0111966
ENSG00000164889	76.4951	0.465124	9.94208e-05	0.0118588
ENSG00000131653	256.319	0.540636	0.000110545	0.0130432
ENSG00000103275	211.256	0.535372	0.000129697	0.0148222
ENSG00000120727	72.5257	0.468142	0.000135018	0.0153498
ENSG00000106245	93.5214	0.489419	0.000146864	0.0166101
ENSG00000143870	656.251	0.575767	0.00015782	0.0177572
ENSG00000187634	35.1517	0.385126	0.000159195	0.01782
ENSG00000169592	23.1885	0.323363	0.0001824	0.0198081
ENSG00000055070	275.387	0.553205	0.000187487	0.0202597
ENSG00000149591	60.5681	0.419517	0.00019741	0.0212269
ENSG00000204922	18.1729	0.286433	0.000201712	0.0215832
ENSG00000139174	54.0559	0.449085	0.000237403	0.0249881
ENSG00000198816	29.8399	0.363898	0.000238113	0.0249881
ENSG00000099203	18.0531	0.291124	0.000240612	0.0251296
ENSG00000254598	59.1682	0.457922	0.000244281	0.0253912
ENSG00000100413	109.199	0.507137	0.000253699	0.0257626
ENSG00000103326	81.0513	0.492536	0.000253754	0.0257626
ENSG00000206503	109.113	0.512921	0.000264245	0.0265857
ENSG00000141985	94.2633	0.507225	0.000287	0.0286056
ENSG00000184508	11.2008	0.209174	0.000290868	0.0288594
ENSG00000186193	91.8093	0.403505	0.000312816	0.0307575
ENSG00000119723	29.0432	0.377734	0.000320214	0.0312037
ENSG00000158941	203.924	0.55408	0.000327288	0.0317513
ENSG00000123395	32.7285	0.399141	0.000365676	0.0353184
ENSG00000160877	223.994	0.551712	0.000379052	0.0361308
ENSG00000166411	59.2222	0.472198	0.000382866	0.0363357
ENSG00000135506	221.562	0.569227	0.000429038	0.0401933
ENSG00000104529	672.157	0.46059	0.000431965	0.0402946
ENSG00000064199	15.8829	0.281804	0.00043916	0.0406186
ENSG00000183010	199.457	0.509598	0.000438293	0.0406186
ENSG00000187479	20.3201	0.326991	0.000446268	0.0411018
ENSG00000026559	13.0239	0.224819	0.000458721	0.0420713
ENSG00000079313	40.1725	0.433285	0.000513045	0.0464679
ENSG00000132405	65.4473	0.491652	0.000534989	0.0482551
ENSG00000079462	71.9982	0.498078	0.000543378	0.0486101
ENSG00000124733	81.9991	0.513502	0.000541258	0.0486101

## Sheet: TableS3d
Table S3. d) Non-coding genes found to be significantly higher expressed in strand specific data as compared to non-stranded data. FoldChange denotes expression in non-stranded data divided by expression in strand specific data. BaseMean is the average expression of both datasets.
GENE ID	BaseMean	FoldChange	p-value	adjusted p-value
ENSG00000215492	99.7038	0.0240339	1.94921e-47	4.25473e-43
ENSG00000234851	384.684	0.00477153	4.37391e-41	4.77368e-37
ENSG00000242358	23.001	0	8.05745e-22	1.9542e-18
ENSG00000252481	31.3624	0.0363928	2.37533e-20	5.18488e-17
ENSG00000266962	19.3765	0	6.8857e-19	7.91058e-16
ENSG00000233558	20.7362	0.0155657	2.09815e-17	2.08175e-14
ENSG00000269968	17.1903	0	4.49326e-17	4.2643e-14
ENSG00000236360	13.9348	0.0111087	6.02112e-13	4.23964e-10
ENSG00000256537	11.1222	0	9.80382e-12	5.48712e-09
ENSG00000230043	43.9859	0	1.02937e-11	5.61728e-09
ENSG00000235605	11.2374	0.0148771	1.36378e-10	5.9537e-08
ENSG00000259948	9.26818	0	5.27823e-10	2.17384e-07
ENSG00000253144	8.05986	0	7.23478e-09	2.54711e-06
ENSG00000239797	27.0365	0.183557	1.453e-08	5.03429e-06
ENSG00000258017	15.15	0.0463866	2.2565e-08	7.57768e-06
ENSG00000254741	9.96704	0	3.65283e-08	1.17256e-05
ENSG00000223361	17.1836	0.127013	4.44198e-08	1.40521e-05
ENSG00000206652	28134.8	0.308982	9.43489e-08	2.74593e-05
ENSG00000163597	246.957	0.430001	1.51901e-07	4.36277e-05
ENSG00000222414	1113.13	0.483921	3.90678e-07	0.000102744
ENSG00000227694	24.083	0	4.40354e-07	0.000111768
ENSG00000258198	5.88931	0	1.01343e-06	0.000223446
ENSG00000269374	9.02972	0.0757266	2.89472e-06	0.000559168
ENSG00000259419	9.10892	0.0779785	4.46143e-06	0.000811534
ENSG00000254618	5.20955	0	4.84923e-06	0.000867615
ENSG00000265735	63298	0.532973	5.35735e-06	0.000943066
ENSG00000231245	6.03916	0.0280418	8.14865e-06	0.00137883
ENSG00000207389	2293.31	0.53853	1.3497e-05	0.00219861
ENSG00000136149	257.468	0.353012	1.41675e-05	0.00229072
ENSG00000238103	710.491	0.555317	6.32132e-05	0.00841353
ENSG00000225067	32.1665	0.111708	6.60376e-05	0.00873617
ENSG00000231503	10.7461	0.0628711	7.94511e-05	0.0101419
ENSG00000230076	74.7261	0.459881	9.92211e-05	0.0118588
ENSG00000236618	6.89663	0.103763	0.000160921	0.0179213
ENSG00000226721	4.89661	0	0.000176542	0.0193565
ENSG00000229230	3.66492	0	0.000177355	0.0193565
ENSG00000175061	292.98	0.562607	0.000264298	0.0265857
ENSG00000265150	94118	0.611294	0.000318855	0.0312037
ENSG00000234961	3.36329	0	0.000386874	0.0365571
ENSG00000206899	20.3249	0.279618	0.000500884	0.0455554
