# Supplementary material for: Analysis of stranded information using an automated procedure for strand specific RNA sequencing
Source: BMC Genomics. 2014 Jul 28;15(1):631. doi: 10.1186/1471-2164-15-631 (PMC4247151; doi:10.1186/1471-2164-15-631)
Supplement: Supplementary file 8 — Additional file 8: Table S4. Overview of the Cufflinks assembly results. A comparison between non-stranded and strand specific data. (XLSX 51 KB) [file 12864_2014_6674_MOESM8_ESM.xlsx]

## Sheet: Sheet1
Analysis of stranded information using an automated procedure for strand specifc RNA sequencing
Additional file 8
Table S4: Overview of the results from the transcript assembly by Cufflinks. Raw assembly uses all mapped reads while novel assembly uses only those reads that did not map to the annotation. Library group 5 was assembled twice; once by supplying Cufflinks with the parameter that the libraries were strand specific and once by supplying Cufflinks with the parameter that the libraries were non-stran…
		Raw Assembly				Novel Assembly
Library Group	Library Name	No. Exons	No. Isoforms	No. Genes	Avg. Isof. Length	No. Exons	No. Isoforms	No. Genes	Avg. Isof. Length
3	U2OS_RMSS	455648	51579	18371	2420	1810	1391	1285	1098
4	U2OS_RMNS	451145	55875	21404	2409	2901	2321	2132	1297
5	U2OS_RZSS	758678	198590	149372	2498	84984	66853	58363	1847
5*	U2OS_RZSS*	959177	243174	180160	2762	113501	90375	78921	1948
*This group is strand specific but was run by Cufflinks as though it were non-stranded
Avg. Isof. Lenght = Average Isoform Length
